# Supplementary material for: Evaluation of Oral Hygiene-Related Mobile Apps for Children in Sub-Saharan Africa
Source: Int J Environ Res Public Health. 2022 Oct 1;19(19):12565. doi: 10.3390/ijerph191912565 (PMC9565087; doi:10.3390/ijerph191912565)
Supplement: Supplementary file 1 [file ijerph-19-12565-s001.zip]

Archive with 1 entries (1 files):
- ijerph-1887907-supplementary.pdf
